# Supplementary material for: A taxonomic contribution to the genus Dolichomitus Smith (Hymenoptera, Ichneumonidae, Pimplinae) from Brazil
Source: Zookeys. 2012 Sep 14;(221):97–105. doi: 10.3897/zookeys.221.3558 (PMC3487637; doi:10.3897/zookeys.221.3558)
Supplement: XML Treatment for Dolichomitus jatai [file zookeys.221.3558-treatment1.xml]

<!DOCTYPE tp:taxon-treatment
  PUBLIC "-//TaxonX//DTD Taxonomic Treatment Publishing DTD v0 20100105//EN" "tax-treatment-NSO.dtd">
<tp:taxon-treatment xmlns:tp="http://www.plazi.org/taxpub"><tp:treatment-meta><mixed-citation publication-type="journal"><person-group><name><surname>Loffredo</surname><given-names>Ana Paula da Silva</given-names></name><name><surname>Penteado-Dias</surname><given-names>Angélica Maria</given-names></name></person-group><article-title>A taxonomic contribution to the genus 
                    <italic>Dolichomitus</italic> Smith (Hymenoptera, Ichneumonidae, Pimplinae) from Brazil
                </article-title><source>Zookeys</source><day>14</day><month>9</month><year>2012</year><volume>2012</volume><issue>221</issue><fpage>97</fpage><lpage>105</lpage><pub-id pub-id-type="doi">10.3897/zookeys.221.3558</pub-id></mixed-citation></tp:treatment-meta><tp:nomenclature><tp:taxon-name>
                        <tp:taxon-name-part taxon-name-part-type="genus">Dolichomitus</tp:taxon-name-part>
                        <tp:taxon-name-part taxon-name-part-type="species">jatai</tp:taxon-name-part>
                    <object-id xmlns:xlink="http://www.w3.org/1999/xlink" xlink:type="simple">urn:lsid:zoobank.org:act:D9531345-3F6C-4394-A950-D48544A334D8</object-id>
								<object-id xmlns:xlink="http://www.w3.org/1999/xlink" xlink:type="simple">http://species-id.net/wiki/Dolichomitus_jatai</object-id>
								</tp:taxon-name><tp:taxon-status xmlns:xlink="http://www.w3.org/1999/xlink" xlink:type="simple">sp. n.</tp:taxon-status><xref ref-type="fig" rid="F1">Figures 1–2</xref><xref ref-type="fig" rid="F2">7–13</xref></tp:nomenclature><tp:treatment-sec sec-type="Material examined"><title>Material examined.</title><p>Type locality. Brazil, SP, Luís Antônio, Estação Ecológica de Jataí, <named-content xmlns:xlink="http://www.w3.org/1999/xlink" content-type="dwc:verbatimCoordinates" xlink:type="simple">21°35'16.7"S, 47°47'43.9"W</named-content>; 15.X.2009; Brazilian savannah, N.W. Perioto and team col., Malaise trap.<!--PageBreak-->
                    </p></tp:treatment-sec><tp:treatment-sec sec-type="Type specimen"><title>Type specimen.</title><p>Holotype pinned (DCBU): female, Brazil, SP, Luís Antônio, Estação Ecológica de Jataí, Brazilian savannah, <named-content xmlns:xlink="http://www.w3.org/1999/xlink" content-type="dwc:verbatimCoordinates" xlink:type="simple">21°35'16.7"S, 47°47'43.9"W</named-content>, 15.X.2009, Armadilha Malaise II, N.W. Perioto and team col.
                    </p><p>Paratypes (DCBU). 1 female, same as the holotype, 16.IX.2009; 2 females and 1 male, same as the holotype, <named-content xmlns:xlink="http://www.w3.org/1999/xlink" content-type="dwc:verbatimCoordinates" xlink:type="simple">21°36'10.2"S, 47°46'47.6"W</named-content>, 16.IX.2009, 27.V.2009 <!--PageBreak-->and 03.IX.2008, respectively; 1 male, Brazil, SP, Macaubal, <named-content xmlns:xlink="http://www.w3.org/1999/xlink" content-type="dwc:verbatimCoordinates" xlink:type="simple">20°44'34"S, 49°55'45'W</named-content>, 03.IV.2008, semideciduous seasonal forest, F. Noll col., Malaise trap; 1 male, Brazil, SP, Itirapina, <named-content xmlns:xlink="http://www.w3.org/1999/xlink" content-type="dwc:verbatimCoordinates" xlink:type="simple">22°13'09"S, 47°54'04"W</named-content>, 6.XII.2008, riparian forest, A.M.P. Dias col., Malaise trap; 1 male, Brazil, SP, São Carlos, Fazenda Pinhal, <named-content xmlns:xlink="http://www.w3.org/1999/xlink" content-type="dwc:verbatimCoordinates" xlink:type="simple">22°08' 21.80"S, 47°50' 56.57"W</named-content>, 20.XI.2004, A.M.P. Dias col., Malaise trap.
                    </p><p>Holotype: female (<xref ref-type="fig" rid="F1">Fig. 1</xref>). Body length: 13.7 mm; fore wing length: 9.0 mm. Head (<xref ref-type="fig" rid="F2">Fig. 7</xref>). Antenna with 35 segments, the last flagellomere 2.5x as long as the anterior; mandible with upper tooth more or less equal in length to the lower tooth; clypeus apically bilobate; lower face centrally punctuated with hairs. Occipital carina mid-dorsally dipped; occiput with a mid-dorsal notch (<xref ref-type="fig" rid="F2">Fig. 8</xref>). Anterior margin of pronotum reflexed upward; epomia distinct; mesoscutum with setiferous punctures; notauli very strongly impressed anteriorly (<xref ref-type="fig" rid="F2">Fig. 9</xref>). Mesopleuron smooth and shiny centrally; epicnemial carina very strong ventrally, with a shallow mid-ventral dip; metapleuron punctate with hairs; submetapleural carina complete; propodeum (<xref ref-type="fig" rid="F2">Fig. 10</xref>) dorsally smooth, with setiferous punctures anterolaterally; pleural carina complete.
                    </p><p>Metasoma: Tergite I of the metasoma (<xref ref-type="fig" rid="F2">Fig. 11</xref>) with a smooth central area that is defined laterally by carinae convergent posteriorly to the hind margin; tergite II punctuate with hairs, 1.1 times as long as posteriorly broad, with a shallow groove anterolaterally, margin posteriorly smooth and polished; tergites III + with setiferous punctures, posterior margin smooth and polished. Ovipositor 5.6 times the length of the hind tibia, more or less straight (<xref ref-type="fig" rid="F2">Fig. 12</xref>).
                    </p><p>Color: Yellow and black or dark brown; head yellow, tips of mandible and occiput black; antenna with scape and pedicel yellow, proximal five flagellomeres black, the 6th and 7th yellow, the remainder brownish; mesoscutum with three black stripes; the anterior margin and posterior lateral margin of the propodeum with a narrow black stripe; pronotum, mesopleuron and metapleuron with a black posterior margin; the posterior margin of tergites II–VI black; tergites III+ dark brown. Legs yellow, fore-femur black, striped dorsally; tips of all tarsal claws brownish yellow. Ovipositor sheath brownish. Wings yellowish; pterostigma brownish.</p><p>Male (<xref ref-type="fig" rid="F1">Fig. 2</xref>). Essentially as the female but with body length 10.9 mm; fore wing all yellowish with length 8.6 mm; antenna with 34 segments, the last flagellomere 1.5x as long as the anterior; the proximal four segments brown, the 5th, 6th and 7th slightly yellowish and the remainder brownish; mid-coxa with surface evenly convex (<xref ref-type="fig" rid="F3">Fig. 13</xref>).
                    </p></tp:treatment-sec><tp:treatment-sec sec-type="Etymology"><title>Etymology.</title><p>The name of the species refers to the locality of collection of the material for study.</p></tp:treatment-sec><tp:treatment-sec sec-type="Distribution"><title>Distribution.</title><p>Brazil.</p><p><italic><tp:taxon-name>Dolichomitus jatai</tp:taxon-name></italic> sp. n. seems to belong to the <italic>zonatus</italic> species group, which are vespid mimics and are predominantly yellowish with brown or black marks; the wings are yellowish, and the males have shorter bodies. This species is similar to <italic><tp:taxon-name>Dolichomitus annulicornis</tp:taxon-name></italic> (<xref ref-type="fig" rid="F1">Fig. 3</xref>), differing in the color of the flagellomeres: whereas the proximal five flagellomeres are black and the 6<sup>th</sup> and 7<sup>th</sup> yellow in <italic><tp:taxon-name>Dolichomitus jatai</tp:taxon-name></italic> sp. n., the proximal three or four flagellomeres are black and the next four or five whitish yellow in <italic><tp:taxon-name>Dolichomitus annulicornis</tp:taxon-name></italic>. The propodeum is dorsally smooth in <italic><tp:taxon-name>Dolichomitus jatai</tp:taxon-name></italic> sp. n., whereas in <italic><tp:taxon-name>Dolichomitus annulicornis</tp:taxon-name></italic>, there<!--PageBreak--> is a smooth and polished area that widens posteriorly. The males of the two species differ in the form of the mid-coxa: in <italic><tp:taxon-name>Dolichomitus annulicornis</tp:taxon-name></italic>, there are prominences separated by deep concavities (<xref ref-type="fig" rid="F3">Fig. 14</xref>), and in <italic><tp:taxon-name>Dolichomitus jatai</tp:taxon-name></italic> sp. n., the surface of the mid-coxa is evenly <!--PageBreak-->convex (<xref ref-type="fig" rid="F3">Fig. 13</xref>). In <italic><tp:taxon-name>Dolichomitus zonatus</tp:taxon-name></italic>, the propodeum is similar to that of <italic><tp:taxon-name>Dolichomitus annulicornis</tp:taxon-name></italic>, but it is narrower posteriorly. <italic><tp:taxon-name>Dolichomitus cantillanoi</tp:taxon-name></italic> has a narrower median longitudinal groove and distinct lateromedial secondary furrows, which are never present in <italic><tp:taxon-name>Dolichomitus zonatus</tp:taxon-name></italic>, <italic><tp:taxon-name>Dolichomitus annulicornis</tp:taxon-name></italic> or <italic><tp:taxon-name>Dolichomitus jatai</tp:taxon-name></italic> sp. n. <italic><tp:taxon-name>Dolichomitus bivittatus</tp:taxon-name></italic>, Townes, 1975, and <italic><tp:taxon-name>Dolichomitus hypermeces</tp:taxon-name></italic>, Townes, 1975, are different in color and have longer ovipositors, 12.0× and 21.0× as long as the hind tibia, respectively.
                    </p></tp:treatment-sec><tp:treatment-sec><!--Section generated to contain objects referenced in tp:taxon-treatment.--><fig id="F1" position="float" orientation="portrait"><label>Figures 1–6.</label><caption><p><italic><tp:taxon-name>Dolichomitus jatai</tp:taxon-name></italic> sp. n. female. <bold>1</bold> lateral habitus <bold>2</bold> male, lateral habitus. <italic><tp:taxon-name>Dolichomitus annulicornis</tp:taxon-name></italic> <bold>3</bold> lateral habitus. <italic><tp:taxon-name>Dolichomitus moacyri</tp:taxon-name></italic> sp. n., female <bold>4</bold> lateral habitus <bold>5</bold> head, frontal view <bold>6</bold> male, lateral habitus.  </p></caption><graphic xmlns:xlink="http://www.w3.org/1999/xlink" xlink:href="ZooKeys-221-097-g001.jpg" position="float" orientation="portrait" xlink:type="simple"/></fig><fig id="F2" position="float" orientation="portrait"><label>Figures 7–12.</label><caption><p><italic><tp:taxon-name>Dolichomitus jatai</tp:taxon-name></italic> sp. n., female. <bold>7</bold> head, frontal view <bold>8</bold> head, posterior view <bold>9</bold> mesoscutum, dorsal view <bold>10</bold> propodeum, dorsal view <bold>11</bold> tergites I–II <bold>12</bold> ovipositor tip.</p></caption><graphic xmlns:xlink="http://www.w3.org/1999/xlink" xlink:href="ZooKeys-221-097-g002.jpg" position="float" orientation="portrait" xlink:type="simple"/></fig><fig id="F3" position="float" orientation="portrait"><label>Figures 13–18.</label><caption><p><italic><tp:taxon-name>Dolichomitus jatai</tp:taxon-name></italic> sp. n., male. <bold>13</bold> mid-coxa, lateral view. <italic><tp:taxon-name>Dolichomitus annulicornis</tp:taxon-name></italic>, male<bold>14</bold> mid-coxa, lateral view. <italic><tp:taxon-name>Dolichomitus moacyri</tp:taxon-name></italic> sp. n., female <bold>15</bold> head, frontal view <bold>16</bold> propodeum, dorsal view <bold>17</bold> tergites I–II <bold>18</bold> ovipositor tip.</p></caption><graphic xmlns:xlink="http://www.w3.org/1999/xlink" xlink:href="ZooKeys-221-097-g003.jpg" position="float" orientation="portrait" xlink:type="simple"/></fig></tp:treatment-sec></tp:taxon-treatment>
