# Supplementary material for: A taxonomic contribution to the genus Dolichomitus Smith (Hymenoptera, Ichneumonidae, Pimplinae) from Brazil
Source: Zookeys. 2012 Sep 14;(221):97–105. doi: 10.3897/zookeys.221.3558 (PMC3487637; doi:10.3897/zookeys.221.3558)
Supplement: XML Treatment for Dolichomitus moacyri [file zookeys.221.3558-treatment2.xml]

<!DOCTYPE tp:taxon-treatment
  PUBLIC "-//TaxonX//DTD Taxonomic Treatment Publishing DTD v0 20100105//EN" "tax-treatment-NSO.dtd">
<tp:taxon-treatment xmlns:tp="http://www.plazi.org/taxpub"><tp:treatment-meta><mixed-citation publication-type="journal"><person-group><name><surname>Loffredo</surname><given-names>Ana Paula da Silva</given-names></name><name><surname>Penteado-Dias</surname><given-names>Angélica Maria</given-names></name></person-group><article-title>A taxonomic contribution to the genus 
                    <italic>Dolichomitus</italic> Smith (Hymenoptera, Ichneumonidae, Pimplinae) from Brazil
                </article-title><source>Zookeys</source><day>14</day><month>9</month><year>2012</year><volume>2012</volume><issue>221</issue><fpage>97</fpage><lpage>105</lpage><pub-id pub-id-type="doi">10.3897/zookeys.221.3558</pub-id></mixed-citation></tp:treatment-meta><tp:nomenclature><tp:taxon-name>
                        <tp:taxon-name-part taxon-name-part-type="genus">Dolichomitus</tp:taxon-name-part>
                        <tp:taxon-name-part taxon-name-part-type="species">moacyri</tp:taxon-name-part>
                    <object-id xmlns:xlink="http://www.w3.org/1999/xlink" xlink:type="simple">urn:lsid:zoobank.org:act:B0EC55E4-559B-42CD-982C-011048779C4C</object-id>
								<object-id xmlns:xlink="http://www.w3.org/1999/xlink" xlink:type="simple">http://species-id.net/wiki/Dolichomitus_moacyri</object-id>
								</tp:taxon-name><tp:taxon-authority>sp. n.</tp:taxon-authority><xref ref-type="fig" rid="F1">Figures 4–6</xref><xref ref-type="fig" rid="F3">15–18</xref></tp:nomenclature><tp:treatment-sec sec-type="Material examined"><title>Material examined.</title><p>Type locality: Brazil, SP, Poços de Caldas, Sítio da Ferradura, S <named-content xmlns:xlink="http://www.w3.org/1999/xlink" content-type="dwc:verbatimCoordinates" xlink:type="simple">21°47'3.4"S, 46°37'22.8"W</named-content>, 13.X.2006, riparian forest, A.E. de Carvalho col., Malaise trap.
                    </p></tp:treatment-sec><tp:treatment-sec sec-type="Type specimen"><title>Type specimen.</title><p>Holotype pinned (DCBU): female, Poços de Caldas, SP, Brazil, Sítio da Ferradura, <named-content xmlns:xlink="http://www.w3.org/1999/xlink" content-type="dwc:verbatimCoordinates" xlink:type="simple">21°47'3.4"S, 46°37'22.8"W</named-content>, riparian forest, 13.X.2006, Malaise trap.
                    </p><p>Paratypes (DCBU): 1 female, Brazil, SP, Itapeva, Estação Ecológica de Itapeva,  <named-content xmlns:xlink="http://www.w3.org/1999/xlink" content-type="dwc:verbatimCoordinates" xlink:type="simple">24°4'10.7"S, 49°4'10"W</named-content>, 15.IV.2008, Brazilian savannah, A.M.P. Dias col., Malaise trap; 1 male, Brazil, SP, Santa Rita do Passa Quatro, Parque Estadual de Vassununga – Pé-do-gigante, 21°40'56"S, W 47<sup>o</sup>37'13"W, 08.X.2007, riparian forest, A.M.P. Dias col., Malaise trap.
                    </p><p>Holotype: female (<xref ref-type="fig" rid="F1">Fig. 4</xref>). Length: 16 mm; fore wing length: 12 mm. Antenna with 37 segments; the last flagellomere 2.5× as long as the anterior; mandible with upper tooth more or less equal in length to the lower tooth; clypeus apically bilobate; lower face (<xref ref-type="fig" rid="F3">Fig. 15</xref>) centrally punctuated; occipital carina mid-dorsally dipped. Epomia distinct; mesoscutum with setiferous punctures; notauli very strongly impressed anteriorly. Mesopleuron mostly centrally smooth and polished, with setiferous punctures; epicnemial carina weak laterally; metapleuron with setiferous punctures; submetapleural carina complete. Propodeum with vestigial lateromedial longitudinal carinae posteriorly divergent with central area smooth, anterolaterally with setiferous punctures (<xref ref-type="fig" rid="F3">Fig. 16</xref>); pleural carinae complete.
                    </p><p>Metasoma: Tergite I (<xref ref-type="fig" rid="F3">Fig. 17</xref>) with a smooth central area defined laterally by carinae convergent posteriorly to the hind margin; tergites II punctuate with hairs, 0.8 times as long as posteriorly broad, with a shallow groove anterolaterally; tergites III–V with setiferous punctures and a pair of lateromedial swellings and posterior margin narrow, smooth and polished; tergites VI+ punctate with hairs. Ovipositor 5.0 times the length of the hind tibia, with apex declined (<xref ref-type="fig" rid="F3">Fig. 18</xref>).
                    </p><p>Color: Reddish-brown with black and yellow markings. Head yellow with vertex brown; occipital region, central frons and mandible black (<xref ref-type="fig" rid="F1">Fig. 5</xref>); antenna dark brown, three black stripes on mesoscutum; dorselum yellow; propleuron black;<!--PageBreak--><!--PageBreak--> tergite I of metasoma brownish, tergite II+ reddish brown; distal tarsomeres dark brown; coxa of first pair of legs black with a whitish spot anteroventrally; trochanter brown, whitish ventrally; trochantelus dark brown; femur and tibia yellow with a black stripe laterally; tarsomeres I–IV yellow, dorsally brown; coxa and trochanter of the second pair of legs dark brown, whitish ventrally; trochantelus brown, femur and tibia yellow with a black stripe laterally; tarsomeres I–IV yellow, dorsally brown; hind leg with coxa orange-brown; trochanter, trochantelus and femur yellow, ventrally brown; tibia and tarsomeres I–II yellow; tarsomeres III–IV and ovipositor sheath dark brown; wings yellowish, fore wing with anterior margin more fuscous; pterostigma yellow.
                    </p><p>Male (<xref ref-type="fig" rid="F1">Fig. 6</xref>). Length: 13.3 mm. Fore wing: 11.0 mm; mid-coxa evenly convex. Similar to female, antenna with 40 segments; the last flagellomere 1.5× as long as the anterior.
                    </p></tp:treatment-sec><tp:treatment-sec sec-type="Variation"><title>Variation.</title><p>One female with the first pair of coxa and trochanter yellowish ventrally.</p></tp:treatment-sec><tp:treatment-sec sec-type="Etymology"><title>Etymology.</title><p>The name of the species is in honor of Moacyr de Carvalho Dias, the owner of the Sitio da Ferradura.</p></tp:treatment-sec><tp:treatment-sec sec-type="Distribution"><title>Distribution.</title><p>Brazil.</p><p><italic><tp:taxon-name>Dolichomitus moacyri</tp:taxon-name></italic> sp. n. does not seem to belong to any of <xref ref-type="bibr" rid="B2">Gauld et al.’s (1998)</xref> species groups. The ovipositor is only 5.0 times the length of the hind tibia; the fore wing does not have black bands, and the male is similar to the female in size and shape. In the <italic>longicauda</italic> species group, the male and female are similar in size and shape, but the fore wing is yellow with black bands. <italic><tp:taxon-name>Dolichomitus moacyri</tp:taxon-name></italic> sp. n. does not belong to the <italic>taeniatus</italic>, <italic>irritator</italic> or <italic>zonatus</italic> species groups because the male and female are not sexually dimorphic. <italic><tp:taxon-name>Dolichomitus moacyri</tp:taxon-name></italic> sp. n. is different from the species of the group <italic>taeniatus</italic> because it does not present a yellow dorsal stripe on the pronotum; it differs from species of the group <italic>zonatus</italic> because it does not present a whitish-yellow band on the flagellum of antenna. <italic><tp:taxon-name>Dolichomitus bivittatus</tp:taxon-name></italic> and <italic><tp:taxon-name>Dolichomitus hypermeces</tp:taxon-name></italic> are different in color and have longer ovipositors, at 12.0× and 21.0× as long as the hind tibia, respectively.
                    </p><fig id="F1" position="float" orientation="portrait"><label>Figures 1–6.</label><caption><p><italic><tp:taxon-name>Dolichomitus jatai</tp:taxon-name></italic> sp. n. female. <bold>1</bold> lateral habitus <bold>2</bold> male, lateral habitus. <italic><tp:taxon-name>Dolichomitus annulicornis</tp:taxon-name></italic> <bold>3</bold> lateral habitus. <italic><tp:taxon-name>Dolichomitus moacyri</tp:taxon-name></italic> sp. n., female <bold>4</bold> lateral habitus <bold>5</bold> head, frontal view <bold>6</bold> male, lateral habitus.  </p></caption><graphic xmlns:xlink="http://www.w3.org/1999/xlink" xlink:href="ZooKeys-221-097-g001.jpg" position="float" orientation="portrait" xlink:type="simple"/></fig><fig id="F2" position="float" orientation="portrait"><label>Figures 7–12.</label><caption><p><italic><tp:taxon-name>Dolichomitus jatai</tp:taxon-name></italic> sp. n., female. <bold>7</bold> head, frontal view <bold>8</bold> head, posterior view <bold>9</bold> mesoscutum, dorsal view <bold>10</bold> propodeum, dorsal view <bold>11</bold> tergites I–II <bold>12</bold> ovipositor tip.</p></caption><graphic xmlns:xlink="http://www.w3.org/1999/xlink" xlink:href="ZooKeys-221-097-g002.jpg" position="float" orientation="portrait" xlink:type="simple"/></fig><fig id="F3" position="float" orientation="portrait"><label>Figures 13–18.</label><caption><p><italic><tp:taxon-name>Dolichomitus jatai</tp:taxon-name></italic> sp. n., male. <bold>13</bold> mid-coxa, lateral view. <italic><tp:taxon-name>Dolichomitus annulicornis</tp:taxon-name></italic>, male<bold>14</bold> mid-coxa, lateral view. <italic><tp:taxon-name>Dolichomitus moacyri</tp:taxon-name></italic> sp. n., female <bold>15</bold> head, frontal view <bold>16</bold> propodeum, dorsal view <bold>17</bold> tergites I–II <bold>18</bold> ovipositor tip.</p></caption><graphic xmlns:xlink="http://www.w3.org/1999/xlink" xlink:href="ZooKeys-221-097-g003.jpg" position="float" orientation="portrait" xlink:type="simple"/></fig></tp:treatment-sec><ref-list><ref id="B2"><mixed-citation xmlns:xlink="http://www.w3.org/1999/xlink" xlink:type="simple"><person-group><name name-style="western"><surname>Gauld</surname><given-names>ID</given-names></name><name name-style="western"><surname>Ugalde–Gómez,</surname><given-names>IA</given-names></name><name name-style="western"><surname>Hanson</surname><given-names>P</given-names></name></person-group> (<year>1998</year>)<article-title> Guía de los Pimplinae de Costa Rica (Hymenoptera: Ichneumonidae).</article-title><source>Revista de Biologia Tropical </source><volume>46</volume> (<issue>1</issue>): <fpage>1</fpage>-<lpage>189</lpage>.</mixed-citation></ref></ref-list></tp:taxon-treatment>
